# Supplementary material for: How Cheap Is Soaring Flight in Raptors? A Preliminary Investigation in Freely-Flying Vultures
Source: PLoS One. 2014 Jan 15;9(1):e84887. doi: 10.1371/journal.pone.0084887 (PMC3893159; doi:10.1371/journal.pone.0084887)
Supplement: Figure S1 — Sample flight path. 3-D position during one flight of the Himalayan vulture (same as in Fig 1) with superimposed information on heart rate (gradient of colour from red (HR>300 bpm), orange, purple, to blue (HR<100 bpm)) and behaviour (small triangles = soaring; small dots = gliding; large dots = flapping). The KML file is viewable with Google Earth software (http://www.google.com/intl/en/earth/index.html). A click on each dot displays time, altitude, HR, ODBA and behaviour. (ZIP) [file pone.0084887.s001.zip]

Archive with 1 entries (1 files):
- Supporting information revised 1 Duriez PLOS1.kmz
